# Supplementary material for: STIL enhances the development of lung adenocarcinoma by regulating the glycolysis pathway
Source: Oncol Res. 2024 Dec 20;33(1):123–32. doi: 10.32604/or.2024.048562 (PMC11671407; doi:10.32604/or.2024.048562)
Supplement: Supplementary file 3 [file OncolRes-33-48562-s003.xlsx]

## Sheet: Supplementary Table 1
Supplementary Table S1: Metadata for Lung Cancer Patients in The Cancer Genome Atlas (TCGA) Study
TCGA_id	sample	STIL	futime	fustat	gender	age	Stage	T_stage	N_stage	M_stage	STIL_group	riskscore
TCGA-05-4244	Tumor	9.44226	0	0	MALE	70	Stage IV	T2	N2	M1	High	4.50116
TCGA-05-4249	Tumor	8.29919	1523	0	MALE	67	Stage I	T2	N0	M0	Low	0.904022
TCGA-05-4250	Tumor	10.0188	121	1	FEMALE	79	Stage III	T3	N1	M0	High	4.47488
TCGA-05-4382	Tumor	8.47917	607	0	MALE	68	Stage I	T2	N0	M0	Low	0.947363
TCGA-05-4384	Tumor	7.61607	426	0	MALE	66	Stage III	T2	N2	M0	Low	2.40819
TCGA-05-4389	Tumor	9.31359	1369	0	MALE	70	Stage I	T1	N0	M0	High	1.12896
TCGA-05-4390	Tumor	9.58582	1126	0	FEMALE	58	Stage I	T2	N0	M0	High	0.97842
TCGA-05-4395	Tumor	9.27501	0	1	MALE	76	Stage III	T4	N2	M0	High	3.75428
TCGA-05-4396	Tumor	8.08283	303	1	MALE	76	Stage III	T4	N1	M0	Low	3.05746
TCGA-05-4397	Tumor	11.0788	731	1	MALE	65	Stage II	T2	N1	M0	High	3.54636
TCGA-05-4398	Tumor	9.88639	1431	0	FEMALE	47	Stage III	T4	N3	M0	High	2.63543
TCGA-05-4402	Tumor	9.43426	244	1	FEMALE	57	Stage IV	T2	NA	M1	High	3.6588
TCGA-05-4403	Tumor	8.53327	578	0	MALE	76	Stage I	T2	N0	M0	Low	1.08535
TCGA-05-4405	Tumor	8.54236	610	0	FEMALE	74	Stage I	T2	N0	M0	Low	1.05317
TCGA-05-4410	Tumor	9.06136	0	0	MALE	62	Stage I	T2	N0	M0	Low	0.952366
TCGA-05-4415	Tumor	10.3582	91	1	MALE	57	Stage III	T4	N2	M0	High	3.34889
TCGA-05-4417	Tumor	8.24213	455	0	FEMALE	51	Stage I	T2	N0	M0	Low	0.694859
TCGA-05-4418	Tumor	9.03178	274	1	MALE	69	Stage III	T3	N2	M0	Low	3.22258
TCGA-05-4420	Tumor	10.446	912	0	MALE	41	Stage I	T2	N0	M0	High	0.8669
TCGA-05-4422	Tumor	7.81562	365	0	MALE	68	Stage I	T2	N0	M0	Low	0.845061
TCGA-05-4424	Tumor	10.0175	913	0	MALE	70	Stage II	T3	N0	M0	High	3.19736
TCGA-05-4425	Tumor	9.23211	669	0	FEMALE	70	Stage IV	T2	N0	M1	High	4.34117
TCGA-05-4426	Tumor	8.81559	791	0	MALE	71	Stage I	T2	N0	M0	Low	1.0527
TCGA-05-4427	Tumor	10.6319	791	0	FEMALE	65	Stage II	T2	N1	M0	High	3.28367
TCGA-05-4430	Tumor	9.09073	761	0	FEMALE	59	Stage I	T2	N0	M0	High	0.912795
TCGA-05-4432	Tumor	10.127	761	0	MALE	66	Stage II	T2	N1	M0	High	3.05826
TCGA-05-4433	Tumor	8.82816	730	0	MALE	82	Stage I	T2	N0	M0	Low	1.25569
TCGA-05-4434	Tumor	9.56806	457	1	FEMALE	67	Stage IV	T4	N1	M1	High	4.38637
TCGA-05-5420	Tumor	8.64983	457	0	MALE	67	Stage III	T2	N2	M0	Low	2.92337
TCGA-05-5423	Tumor	8.15796	151	0	MALE	65	Stage II	T2	N1	M0	Low	2.14452
TCGA-05-5425	Tumor	9.5705	882	0	MALE	68	Stage II	T2	N1	M0	High	2.86816
TCGA-05-5428	Tumor	9.35444	670	0	MALE	57	Stage II	T1	N1	M0	High	2.32172
TCGA-05-5429	Tumor	10.5812	275	1	MALE	60	Stage III	T3	N2	M0	High	3.64928
TCGA-05-5715	Tumor	9.52242	62	0	FEMALE	69	Stage I	T2	N0	M0	High	1.15191
TCGA-35-3615	Tumor	7.4145	14	0	MALE	57	Stage I	T2	N0	M0	Low	0.662601
TCGA-35-4122	Tumor	9.60061	225	0	MALE	69	Stage I	T1	N0	M0	High	1.16753
TCGA-35-4123	Tumor	9.82142	182	0	MALE	38	Stage I	T1	N0	M0	High	0.742383
TCGA-35-5375	Tumor	9.40005	264	0	MALE	61	Stage III	T2	N2	M0	High	3.0251
TCGA-38-4625	Tumor	10.5439	2973	0	FEMALE	66	Stage I	T2	N0	M0	High	1.30977
TCGA-38-4626	Tumor	8.01157	3674	0	FEMALE	57	NA	T2	N0	M0	Low	NA
TCGA-38-4627	Tumor	8.3449	1147	1	FEMALE	64	Stage II	T1	N1	M0	Low	2.17989
TCGA-38-4628	Tumor	8.77062	1492	1	FEMALE	65	Stage II	T2	N1	M0	Low	2.38315
TCGA-38-4629	Tumor	8.94895	864	1	MALE	68	Stage II	T3	N0	M0	Low	2.57702
TCGA-38-4630	Tumor	10.4376	1073	1	FEMALE	75	Stage I	T2	N0	M0	High	1.48294
TCGA-38-4631	Tumor	10.2254	354	1	FEMALE	72	Stage I	T2	N0	M0	High	1.3634
TCGA-38-4632	Tumor	9.71614	1357	1	MALE	42	Stage IV	T2	N1	M1	High	3.02888
TCGA-38-6178	Tumor	8.98085	448	0	FEMALE	70	Stage III	T2	N2	NA	Low	3.24541
TCGA-38-7271	Tumor	7.90034	800	1	FEMALE	72	Stage I	T1	N0	M0	Low	0.913541
TCGA-44-2655	Tumor	7.65399	1324	0	FEMALE	65	Stage I	T1	N0	M0	Low	0.78374
TCGA-44-2656	Tumor	9.83497	1429	0	MALE	59	Stage I	T2	N0	M0	High	1.03761
TCGA-44-2657	Tumor	9.24021	1351	0	FEMALE	74	Stage I	T2	NA	M0	High	1.18766
TCGA-44-2659	Tumor	7.9932	1367	0	FEMALE	65	Stage II	T1	N1	M0	Low	2.08452
TCGA-44-2661	Tumor	7.9232	1159	0	FEMALE	69	Stage I	T1	N0	M0	Low	0.874602
TCGA-44-2662	Tumor	11.6868	1280	0	MALE	65	Stage I	T2	N0	M0	High	1.56961
TCGA-44-2665	Tumor	8.76972	1301	0	FEMALE	55	Stage II	T2	N1	M0	Low	2.03388
TCGA-44-2666	Tumor	9.4326	97	1	MALE	43	Stage I	T2	N0	M0	High	0.751497
TCGA-44-2668	Tumor	10.7699	761	1	MALE	51	Stage I	T2	N0	M0	High	1.07388
TCGA-44-3396	Tumor	9.5684	1130	0	FEMALE	74	Stage III	T2	N2	M0	High	3.82576
TCGA-44-3398	Tumor	8.57777	1163	0	FEMALE	77	Stage I	T1	N0	M0	Low	1.11115
TCGA-44-3917	Tumor	11.2886	1183	0	FEMALE	33	Stage I	T2	N0	M0	High	0.883043
TCGA-44-3918	Tumor	9.93331	1036	0	FEMALE	60	Stage I	T1	N0	M0	High	1.07218
TCGA-44-3919	Tumor	9.07663	1026	1	FEMALE	71	Stage I	T1	N0	M0	Low	1.10111
TCGA-44-4112	Tumor	9.69184	808	1	FEMALE	60	Stage I	T2	N0	M0	High	1.02851
TCGA-44-5643	Tumor	9.51324	1013	0	MALE	53	Stage III	T2	N2	M0	High	2.71768
TCGA-44-5644	Tumor	9.56457	863	0	FEMALE	51	Stage I	T2	N0	NA	High	0.87258
TCGA-44-5645	Tumor	8.96233	852	0	FEMALE	61	Stage I	T1	NA	NA	Low	0.921556
TCGA-44-6145	Tumor	9.62836	595	0	FEMALE	62	Stage I	T1	N0	M0	High	1.05005
TCGA-44-6147	Tumor	9.83287	845	0	FEMALE	67	Stage I	T1	NA	M0	High	1.1773
TCGA-44-6774	Tumor	8.78423	658	0	FEMALE	56	Stage III	T1	N2	M0	Low	2.51363
TCGA-44-6775	Tumor	10.6146	705	0	FEMALE	72	Stage I	T2	N0	NA	High	1.45793
TCGA-44-6776	Tumor	7.6371	2616	0	FEMALE	60	Stage I	T1	N0	NA	Low	0.721987
TCGA-44-6777	Tumor	8.33446	987	1	FEMALE	85	Stage I	T2	NA	NA	Low	1.20944
TCGA-44-6778	Tumor	9.71368	1864	0	MALE	59	Stage I	T1	N0	NA	High	1.01617
TCGA-44-6779	Tumor	10.3894	500	1	FEMALE	50	Stage II	T2	N1	NA	High	2.4836
TCGA-44-7659	Tumor	7.282	691	0	MALE	70	Stage I	T1	N0	NA	Low	0.795663
TCGA-44-7660	Tumor	11.6783	592	0	MALE	72	Stage I	T2	N0	NA	High	1.75102
TCGA-44-7661	Tumor	9.78867	557	1	FEMALE	69	Stage I	T2	N0	M0	High	1.20596
TCGA-44-7662	Tumor	9.78823	218	0	MALE	61	Stage I	T2	N0	NA	High	1.06241
TCGA-44-7667	Tumor	10.2853	1097	0	FEMALE	49	Stage II	T3	N0	NA	High	2.40116
TCGA-44-7669	Tumor	10.2833	574	1	MALE	59	Stage II	T1	N1	NA	High	2.81211
TCGA-44-7670	Tumor	10.1315	882	0	FEMALE	47	Stage II	T1	N1	M0	High	2.2655
TCGA-44-7671	Tumor	8.16927	889	0	MALE	64	Stage I	T2	N0	M0	Low	0.843013
TCGA-44-7672	Tumor	9.18163	719	0	FEMALE	52	Stage I	T1	N0	M0	High	0.829928
TCGA-44-8117	Tumor	8.69914	385	0	FEMALE	54	Stage I	T2	N0	M0	Low	0.788325
TCGA-44-8119	Tumor	9.27887	285	0	MALE	73	Stage II	T3	N0	M0	High	2.95238
TCGA-44-8120	Tumor	8.02992	260	0	MALE	58	Stage I	T2	N0	M0	Low	0.74844
TCGA-44-A479	Tumor	8.90224	486	0	FEMALE	73	Stage I	T2	N0	NA	Low	1.10291
TCGA-44-A47A	Tumor	9.64622	466	0	FEMALE	78	Stage I	T2	N0	NA	High	1.35694
TCGA-44-A47B	Tumor	8.70045	287	0	MALE	79	Stage I	T2	N0	M0	Low	1.17139
TCGA-44-A47G	Tumor	8.50404	351	0	FEMALE	73	Stage I	T1	N0	M0	Low	1.02981
TCGA-44-A4SS	Tumor	9.15915	415	0	MALE	73	Stage I	T1	N0	M0	High	1.1528
TCGA-44-A4SU	Tumor	8.64624	409	1	FEMALE	67	Stage I	T1	N0	NA	Low	0.959701
TCGA-49-4486	Tumor	7.20563	2318	1	MALE	72	Stage I	T1	N0	M0	Low	0.810531
TCGA-49-4487	Tumor	10.0366	855	1	FEMALE	72	Stage I	T1	N0	M0	High	1.31979
TCGA-49-4488	Tumor	9.08289	869	1	FEMALE	74	Stage I	T1	N0	NA	High	1.15591
TCGA-49-4490	Tumor	8.05194	385	1	FEMALE	45	Stage III	T3	N2	M0	Low	1.86164
TCGA-49-4494	Tumor	9.17859	1081	1	MALE	77	Stage III	T3	N2	M0	High	3.75138
TCGA-49-4501	Tumor	8.57792	1421	1	FEMALE	67	Stage I	T2	N0	M0	Low	0.948476
TCGA-49-4505	Tumor	7.59779	428	1	FEMALE	61	Stage II	T2	N1	M0	Low	1.8278
TCGA-49-4506	Tumor	8.96618	999	1	FEMALE	68	Stage II	T2	N1	M0	Low	2.58467
TCGA-49-4507	Tumor	9.65946	268	1	FEMALE	73	Stage III	T3	N1	M0	High	3.82519
TCGA-49-4510	Tumor	7.60531	896	1	FEMALE	51	Stage II	T2	N1	M0	Low	1.56219
TCGA-49-4512	Tumor	8.05741	905	1	FEMALE	69	Stage III	T2	N2	NA	Low	2.72476
TCGA-49-4514	Tumor	9.36232	1700	0	FEMALE	79	Stage I	T1	N0	M0	High	1.31282
TCGA-49-6743	Tumor	10.7311	1621	0	FEMALE	81	Stage III	T1	N2	NA	High	5.22165
TCGA-49-6744	Tumor	8.50032	1683	0	FEMALE	64	Stage II	T2	N1	NA	Low	2.23903
TCGA-49-6745	Tumor	9.62824	522	0	MALE	82	Stage III	T2	N2	M0	High	4.38733
TCGA-49-6761	Tumor	9.49556	354	0	FEMALE	68	Stage III	T1	N2	NA	High	3.43569
TCGA-49-6767	Tumor	9.76558	677	0	FEMALE	46	Stage II	T3	N0	NA	High	2.09375
TCGA-49-AAQV	Tumor	9.18538	677	1	FEMALE	63	Stage II	T1	N1	NA	High	2.47982
TCGA-49-AAR0	Tumor	8.64911	4765	0	MALE	57	Stage I	T1	N0	NA	Low	0.81958
TCGA-49-AAR3	Tumor	9.80014	1893	0	MALE	69	Stage II	T2	N1	NA	High	3.03148
TCGA-49-AAR4	Tumor	9.52752	879	1	MALE	51	Stage III	T2	N2	NA	High	2.63945
TCGA-49-AAR9	Tumor	10.5526	260	1	MALE	61	Stage II	T3	N0	NA	High	3.04038
TCGA-49-AARE	Tumor	9.35163	1229	1	FEMALE	51	Stage I	T1	N0	NA	High	0.84116
TCGA-49-AARN	Tumor	8.59805	1135	1	FEMALE	56	Stage I	T1	N0	NA	Low	0.799644
TCGA-49-AARO	Tumor	8.54689	3759	0	FEMALE	39	Stage I	T1	N0	NA	Low	0.605592
TCGA-49-AARQ	Tumor	10.4069	6732	0	FEMALE	41	Stage I	T2	N0	NA	High	0.861087
TCGA-49-AARR	Tumor	8.48204	4992	0	MALE	68	Stage I	T1	N0	NA	Low	0.947832
TCGA-4B-A93V	Tumor	8.59143	300	1	FEMALE	52	Stage I	T1	N0	M0	Low	0.749717
TCGA-50-5044	Tumor	9.51731	624	1	FEMALE	72	Stage III	T4	N1	M0	High	3.67405
TCGA-50-5045	Tumor	8.42579	2174	1	FEMALE	57	NA	T2	N1	M0	Low	NA
TCGA-50-5049	Tumor	9.14329	3094	0	MALE	70	Stage I	T2	N0	M0	High	1.09633
TCGA-50-5051	Tumor	8.26664	478	1	FEMALE	42	Stage III	T2	N2	M0	Low	1.84216
TCGA-50-5055	Tumor	8.48198	1830	1	FEMALE	79	Stage II	T1	N1	M0	Low	2.83026
TCGA-50-5066	Tumor	9.88564	1442	0	MALE	72	Stage I	T2	N0	M0	High	1.28592
TCGA-50-5068	Tumor	8.88397	1499	1	FEMALE	59	Stage II	T2	N1	NA	Low	2.20991
TCGA-50-5072	Tumor	10.1339	250	1	MALE	74	Stage III	T2	N2	M0	High	4.21712
TCGA-50-5930	Tumor	8.68882	282	1	MALE	47	Stage III	T2	N2	M0	Low	2.14428
TCGA-50-5931	Tumor	9.90271	434	1	FEMALE	75	Stage I	T2	N0	M0	High	1.35244
TCGA-50-5932	Tumor	8.40348	1235	1	MALE	75	Stage II	T2	N1	M0	Low	2.62091
TCGA-50-5933	Tumor	9.99085	2393	1	MALE	72	Stage III	T4	N2	M0	High	3.98622
TCGA-50-5935	Tumor	7.44007	653	1	FEMALE	86	Stage I	T1	N0	M0	Low	1.05333
TCGA-50-5939	Tumor	9.75153	460	1	MALE	85	Stage I	T2	N0	M0	High	1.54372
TCGA-50-5941	Tumor	9.712	1474	0	FEMALE	55	Stage III	T2	N2	M0	High	2.90279
TCGA-50-5942	Tumor	7.3989	1847	0	FEMALE	67	Stage I	T1	N0	M0	Low	0.774185
TCGA-50-5946	Tumor	10.9427	1617	0	MALE	62	Stage I	T1	N0	NA	High	1.31679
TCGA-50-6590	Tumor	10.0958	1288	1	FEMALE	72	Stage I	T2	N0	M0	High	1.33331
TCGA-50-6591	Tumor	11.0967	119	1	FEMALE	63	Stage IV	T2	N0	M1	High	5.3571
TCGA-50-6592	Tumor	9.92712	777	1	FEMALE	71	Stage I	T2	N0	M0	High	1.27479
TCGA-50-6593	Tumor	9.1481	336	1	FEMALE	49	Stage III	T1	N2	M0	High	2.39544
TCGA-50-6594	Tumor	9.47723	370	1	FEMALE	79	Stage III	T3	N2	M0	High	4.07642
TCGA-50-6595	Tumor	9.84711	189	1	FEMALE	74	Stage III	T2	N2	M0	High	4.01387
TCGA-50-6597	Tumor	7.92763	1268	1	FEMALE	79	Stage I	T2	N0	M0	Low	1.02542
TCGA-50-6673	Tumor	9.0835	22	1	FEMALE	84	Stage I	T1	N0	M0	High	1.35435
TCGA-50-7109	Tumor	9.81062	308	1	MALE	60	Stage I	T1	N0	M0	High	1.04976
TCGA-50-8457	Tumor	7.03965	1125	0	FEMALE	63	Stage I	T1	N0	M0	Low	0.68308
TCGA-50-8460	Tumor	7.84148	829	0	MALE	74	Stage I	T1	N0	M0	Low	0.933421
TCGA-53-7624	Tumor	10.328	1043	1	FEMALE	40	Stage IV	T2	N0	M1	High	3.26059
TCGA-53-7626	Tumor	8.47679	929	1	FEMALE	76	Stage II	T1	N1	M0	Low	2.69656
TCGA-53-7813	Tumor	9.09942	424	0	FEMALE	51	Stage III	T4	N0	M0	High	2.45186
TCGA-55-1592	Tumor	9.20199	701	1	MALE	65	Stage I	T2	N0	M0	High	1.02317
TCGA-55-1594	Tumor	9.85441	1178	0	MALE	68	Stage III	T2	N2	M0	High	3.65472
TCGA-55-1596	Tumor	10.44	2065	0	MALE	55	Stage II	T2	N1	M0	High	2.71172
TCGA-55-5899	Tumor	9.25283	930	0	MALE	58	NA	T1	N1	M0	High	NA
TCGA-55-6543	Tumor	8.31925	435	0	FEMALE	60	Stage I	T1	N0	NA	Low	0.811986
TCGA-55-6642	Tumor	9.14439	2449	0	MALE	63	Stage I	T2	N0	NA	High	0.9815
TCGA-55-6712	Tumor	9.42091	171	1	MALE	71	Stage II	T2	N1	NA	High	2.93119
TCGA-55-6968	Tumor	10.7737	1293	1	MALE	61	Stage IV	T1	N0	M1	High	4.90932
TCGA-55-6970	Tumor	9.20608	464	1	FEMALE	67	Stage III	T2	N2	NA	High	3.21727
TCGA-55-6971	Tumor	8.88533	1400	0	FEMALE	59	Stage I	T2	N0	NA	Low	0.881071
TCGA-55-6972	Tumor	6.85566	1632	1	MALE	72	Stage I	T2	N0	M0	Low	0.763123
TCGA-55-6975	Tumor	9.5328	118	1	MALE	61	Stage II	T2	N1	M0	High	2.55066
TCGA-55-6978	Tumor	9.5563	176	1	MALE	81	Stage II	T2	N0	NA	High	3.51503
TCGA-55-6979	Tumor	9.77798	237	1	FEMALE	59	Stage II	T2	N1	M0	High	2.57774
TCGA-55-6980	Tumor	8.30048	2109	0	MALE	56	Stage I	T1	N0	M0	Low	0.759697
TCGA-55-6981	Tumor	9.05216	1379	1	FEMALE	53	Stage III	T1	N2	M0	Low	2.51022
TCGA-55-6982	Tumor	9.88521	995	1	FEMALE	79	Stage II	T2	N1	M0	High	3.60394
TCGA-55-6984	Tumor	9.54133	760	1	FEMALE	71	Stage II	T2	N1	M0	High	2.99261
TCGA-55-6985	Tumor	9.36036	1233	0	FEMALE	58	Stage I	T2	N0	NA	High	0.941159
TCGA-55-6986	Tumor	8.27294	3261	0	FEMALE	74	Stage I	T2	N0	M0	Low	1.00542
TCGA-55-6987	Tumor	10.0668	2137	0	MALE	77	Stage I	T1	N0	M0	High	1.43595
TCGA-55-7227	Tumor	8.62504	952	1	MALE	77	Stage III	T3	N1	NA	Low	3.41028
TCGA-55-7281	Tumor	8.06875	872	0	FEMALE	70	Stage I	T1	N0	M0	Low	0.911113
TCGA-55-7283	Tumor	8.60176	609	0	FEMALE	76	Stage III	T3	N2	NA	Low	3.34328
TCGA-55-7284	Tumor	8.47939	243	1	MALE	74	Stage II	T3	N0	NA	Low	2.61368
TCGA-55-7570	Tumor	9.5918	824	0	MALE	60	Stage I	T1	N0	NA	High	1.01094
TCGA-55-7573	Tumor	7.92094	487	0	FEMALE	72	Stage I	T1	N0	NA	Low	0.916788
TCGA-55-7574	Tumor	8.50117	995	1	FEMALE	64	Stage I	T2	N0	M0	Low	0.892603
TCGA-55-7576	Tumor	9.9034	670	0	MALE	54	Stage I	T2	N0	M0	High	0.970007
TCGA-55-7724	Tumor	9.45027	705	0	FEMALE	76	Stage I	T2	N0	NA	High	1.27103
TCGA-55-7725	Tumor	8.38857	442	0	FEMALE	68	Stage I	T1	N0	NA	Low	0.932696
TCGA-55-7726	Tumor	10.0944	652	0	FEMALE	72	Stage I	T1	N0	NA	High	1.33299
TCGA-55-7727	Tumor	9.61109	119	0	MALE	70	Stage III	T1	N2	NA	High	3.61749
TCGA-55-7815	Tumor	9.21559	773	0	MALE	76	Stage I	T2	N0	NA	High	1.22068
TCGA-55-7816	Tumor	7.81324	468	1	FEMALE	49	Stage IV	NA	NA	NA	Low	2.43833
TCGA-55-7903	Tumor	9.55824	567	0	MALE	64	Stage I	T1	N0	NA	High	1.07083
TCGA-55-7907	Tumor	8.22328	343	1	MALE	77	Stage II	T2	N1	NA	Low	2.62256
TCGA-55-7910	Tumor	9.75792	1040	0	FEMALE	50	Stage II	T2	N0	M0	High	2.22769
TCGA-55-7911	Tumor	9.58568	537	0	FEMALE	70	Stage I	T1	N0	NA	High	1.18311
TCGA-55-7913	Tumor	9.70233	561	1	FEMALE	61	Stage I	T1	N0	NA	High	1.04681
TCGA-55-7914	Tumor	8.85838	187	1	FEMALE	71	Stage II	T1	N1	NA	Low	2.66055
TCGA-55-7994	Tumor	10.1356	603	0	MALE	81	Stage II	T3	N0	NA	High	3.88379
TCGA-55-7995	Tumor	10.1089	889	0	FEMALE	73	Stage I	T1	N0	M0	High	1.35764
TCGA-55-8085	Tumor	8.8335	904	0	MALE	64	Stage I	T1	N0	M0	Low	0.945178
TCGA-55-8087	Tumor	8.62342	462	0	FEMALE	59	Stage I	T2	N0	NA	Low	0.842213
TCGA-55-8089	Tumor	9.436	702	1	MALE	56	Stage I	T1	N0	M0	High	0.923779
TCGA-55-8090	Tumor	8.48508	598	1	MALE	80	Stage I	T1	N0	M0	Low	1.14675
TCGA-55-8091	Tumor	8.42947	600	0	MALE	74	Stage I	T2	N0	NA	Low	1.03289
TCGA-55-8092	Tumor	9.06744	154	1	MALE	75	Stage II	T3	N0	NA	Low	2.9384
TCGA-55-8094	Tumor	9.226	541	0	MALE	51	Stage IV	T2	N0	M1	High	3.21002
TCGA-55-8096	Tumor	8.96716	719	1	FEMALE	67	Stage I	T2	N0	NA	Low	1.01424
TCGA-55-8097	Tumor	7.51774	476	0	FEMALE	60	Stage I	T1	N0	NA	Low	0.707297
TCGA-55-8203	Tumor	8.64028	547	0	FEMALE	69	Stage I	T1	N0	M0	Low	0.989559
TCGA-55-8204	Tumor	9.81867	515	0	FEMALE	87	Stage I	T2	N0	NA	High	1.61192
TCGA-55-8205	Tumor	10.2409	599	0	FEMALE	76	Stage II	T2	N0	M0	High	3.65388
TCGA-55-8206	Tumor	7.86809	888	0	MALE	56	Stage I	T1	N0	M0	Low	0.705182
TCGA-55-8208	Tumor	8.84596	674	0	FEMALE	73	Stage I	T1	N0	M0	Low	1.09227
TCGA-55-8299	Tumor	9.30873	469	1	FEMALE	61	Stage I	T1	N0	NA	High	0.978204
TCGA-55-8301	Tumor	9.12937	534	0	MALE	58	Stage I	T2	N0	NA	High	0.904454
TCGA-55-8302	Tumor	9.3465	478	0	MALE	54	Stage I	T2	N0	NA	High	0.881299
TCGA-55-8505	Tumor	9.90846	440	0	MALE	62	Stage III	T1	N2	NA	High	3.3546
TCGA-55-8506	Tumor	9.40188	11	0	FEMALE	62	Stage II	T3	N0	NA	High	2.53359
TCGA-55-8507	Tumor	9.48794	418	0	MALE	53	Stage I	T1	N0	NA	High	0.888845
TCGA-55-8510	Tumor	8.81476	539	0	FEMALE	55	Stage I	T2	N0	NA	Low	0.817013
TCGA-55-8511	Tumor	9.21897	552	0	FEMALE	73	Stage I	T2	N0	NA	High	1.16474
TCGA-55-8512	Tumor	8.619	607	1	MALE	41	Stage IV	T1	N1	M1	Low	2.46802
TCGA-55-8514	Tumor	7.95312	520	0	FEMALE	70	Stage I	T2	N0	NA	Low	0.893148
TCGA-55-8614	Tumor	9.07736	536	0	MALE	76	Stage I	T2	N0	NA	High	1.19197
TCGA-55-8615	Tumor	8.26788	446	0	MALE	67	Stage III	T3	N2	NA	Low	2.73727
TCGA-55-8616	Tumor	8.6513	48	0	FEMALE	58	Stage I	T2	N0	M0	Low	0.832974
TCGA-55-8620	Tumor	9.84876	375	1	MALE	60	Stage IV	T1	N1	M1	High	4.12067
TCGA-55-8621	Tumor	8.14478	515	0	FEMALE	75	Stage I	T1	N0	NA	Low	0.999167
TCGA-55-A48X	Tumor	8.5962	689	0	FEMALE	63	Stage II	T1	N1	M0	Low	2.24055
TCGA-55-A48Y	Tumor	9.26694	630	0	MALE	69	Stage II	T2	N0	M0	High	2.76552
TCGA-55-A48Z	Tumor	9.09456	651	0	FEMALE	60	Stage III	T1	N3	NA	High	2.82498
TCGA-55-A490	Tumor	9.35241	99	1	MALE	78	Stage II	T2	N0	NA	High	3.23632
TCGA-55-A491	Tumor	9.40698	626	0	FEMALE	81	Stage I	T1	N0	NA	High	1.36551
TCGA-55-A492	Tumor	6.63119	596	0	FEMALE	70	Stage I	T1	N0	NA	Low	0.711303
TCGA-55-A493	Tumor	10.0966	28	0	FEMALE	54	Stage I	T2	N0	M0	High	1.00282
TCGA-55-A494	Tumor	9.16548	481	0	FEMALE	61	Stage I	T2	N0	NA	High	0.954367
TCGA-55-A4DF	Tumor	11.0191	614	1	MALE	88	Stage I	T1	N0	NA	High	2.01374
TCGA-55-A4DG	Tumor	8.00471	608	0	MALE	71	Stage I	T1	N0	NA	Low	0.915501
TCGA-55-A57B	Tumor	8.43977	546	0	FEMALE	80	Stage I	T1	N0	M0	Low	1.13784
TCGA-62-8394	Tumor	10.7898	139	1	FEMALE	65	Stage III	T4	N2	M0	High	4.09432
TCGA-62-8395	Tumor	8.20769	1216	0	FEMALE	80	Stage II	T3	N0	M0	Low	2.74276
TCGA-62-8397	Tumor	8.27525	1289	0	FEMALE	70	Stage II	T3	N0	M0	Low	2.36854
TCGA-62-8398	Tumor	9.44113	444	1	MALE	55	Stage III	T2	N2	M0	High	2.77049
TCGA-62-8399	Tumor	9.93841	2696	0	MALE	62	Stage III	T2	N2	M0	High	3.37194
TCGA-62-8402	Tumor	9.49055	1498	1	FEMALE	73	Stage III	T2	N2	M0	High	3.71551
TCGA-62-A46O	Tumor	10.5024	1454	1	FEMALE	65	Stage I	T2	N0	M0	High	1.28
TCGA-62-A46P	Tumor	7.99203	594	1	MALE	65	Stage I	T2	N0	M0	Low	0.830719
TCGA-62-A46R	Tumor	9.3089	1725	1	FEMALE	54	Stage I	T2	N0	M0	High	0.87561
TCGA-62-A46S	Tumor	7.7293	1653	1	MALE	73	Stage I	T2	N0	M0	Low	0.901181
TCGA-62-A46V	Tumor	9.59612	2199	0	FEMALE	78	Stage I	T2	N0	M0	High	1.34529
TCGA-62-A46Y	Tumor	8.80619	414	1	FEMALE	70	Stage III	T2	N2	M0	Low	3.14925
TCGA-62-A471	Tumor	10.0486	1246	0	MALE	64	Stage II	T2	N1	M0	High	2.92322
TCGA-62-A472	Tumor	9.44462	910	0	MALE	70	Stage II	T3	N0	M0	High	2.89695
TCGA-64-1676	Tumor	9.00743	1728	0	MALE	58	Stage I	T1	N0	M0	Low	0.88566
TCGA-64-1677	Tumor	9.13603	628	1	FEMALE	77	Stage III	T2	N2	M0	High	3.72398
TCGA-64-1678	Tumor	10.1823	1189	0	FEMALE	70	NA	T2	N0	M0	High	NA
TCGA-64-1679	Tumor	9.6408	2488	0	FEMALE	58	Stage III	T1	N2	M0	High	3.00689
TCGA-64-1680	Tumor	7.79859	1126	0	MALE	63	Stage IV	T2	N2	M1	Low	3.0357
TCGA-64-1681	Tumor	8.79647	1167	1	FEMALE	61	Stage I	T1	N0	M0	Low	0.895605
TCGA-64-5774	Tumor	9.72614	2676	0	MALE	60	Stage I	T2	N0	M0	High	1.0346
TCGA-64-5775	Tumor	9.40725	62	1	MALE	71	Stage III	T4	N0	M0	High	3.54844
TCGA-64-5778	Tumor	8.61515	1305	0	MALE	60	Stage I	T2	N0	M0	Low	0.854435
TCGA-64-5781	Tumor	9.65377	1559	0	FEMALE	55	Stage I	T2	N0	M0	High	0.944017
TCGA-64-5815	Tumor	8.95665	866	0	MALE	74	Stage II	T2	N1	M0	Low	2.83758
TCGA-67-3770	Tumor	8.39537	610	0	FEMALE	70	Stage I	T1	N0	M0	Low	0.963831
TCGA-67-3771	Tumor	9.71585	610	0	FEMALE	77	Stage I	T1	N0	M0	High	1.35174
TCGA-67-3772	Tumor	8.71137	573	0	FEMALE	82	Stage I	T2	N0	M0	Low	1.23068
TCGA-67-3773	Tumor	7.61056	427	0	FEMALE	84	Stage I	T2	N0	M0	Low	1.05091
TCGA-67-3774	Tumor	9.08837	385	0	FEMALE	73	Stage I	T2	N0	M0	High	1.13883
TCGA-67-4679	Tumor	7.64816	448	0	MALE	69	NA	T3	N0	M0	Low	NA
TCGA-67-6215	Tumor	9.03389	174	0	FEMALE	52	Stage I	T2	N0	M0	Low	0.809078
TCGA-67-6216	Tumor	8.69834	141	0	FEMALE	57	Stage I	T1	N0	M0	Low	0.826558
TCGA-67-6217	Tumor	7.97487	422	0	FEMALE	73	Stage II	T2	N1	M0	Low	2.35854
TCGA-69-7760	Tumor	9.27382	202	0	MALE	73	Stage II	T3	N0	M0	High	2.94981
TCGA-69-7763	Tumor	7.79573	690	0	MALE	69	Stage I	T1	N0	M0	Low	0.855611
TCGA-69-7764	Tumor	8.60549	414	0	MALE	75	Stage I	T1	N0	M0	Low	1.08167
TCGA-69-7765	Tumor	8.58554	165	0	MALE	56	NA	T4	N0	NA	Low	NA
TCGA-69-7973	Tumor	9.41393	230	0	FEMALE	42	Stage I	T2	N0	M0	High	0.737319
TCGA-69-7974	Tumor	9.45971	184	0	FEMALE	54	Stage III	T2	N2	NA	High	2.73571
TCGA-69-7978	Tumor	9.87275	134	0	MALE	59	Stage II	T2	N1	NA	High	2.62015
TCGA-69-7980	Tumor	9.18887	411	0	FEMALE	70	Stage I	T1	N0	M0	High	1.10496
TCGA-69-8253	Tumor	7.54617	426	0	FEMALE	59	Stage II	T1	N1	NA	Low	1.75516
TCGA-69-8254	Tumor	8.54543	409	0	MALE	85	NA	T2	NA	NA	Low	NA
TCGA-69-8255	Tumor	9.39606	129	0	MALE	71	Stage I	T1	N0	M0	High	1.16338
TCGA-69-A59K	Tumor	9.80697	591	0	FEMALE	60	Stage II	T3	N0	M0	High	2.63198
TCGA-71-6725	Tumor	9.24	256	0	FEMALE	48	Stage I	T2	N0	M0	High	0.786869
TCGA-71-8520	Tumor	10.3376	210	1	FEMALE	60	Stage I	T2	N0	M0	High	1.14949
TCGA-73-4658	Tumor	8.2858	1600	1	FEMALE	80	Stage I	T2	N0	M0	Low	1.10806
TCGA-73-4659	Tumor	9.25693	711	1	MALE	66	Stage III	T2	N2	M0	High	3.19459
TCGA-73-4662	Tumor	8.15522	2515	0	FEMALE	65	Stage I	T1	N0	M0	Low	0.854397
TCGA-73-4666	Tumor	10.4723	800	0	FEMALE	52	Stage IV	T1	N0	M1	High	4.04201
TCGA-73-4668	Tumor	9.04416	467	0	FEMALE	66	Stage II	T2	N1	M0	Low	2.53797
TCGA-73-4670	Tumor	9.11595	131	0	FEMALE	69	Stage IV	T2	N0	M1	High	4.18835
TCGA-73-4675	Tumor	7.72193	922	1	MALE	59	Stage III	T3	N1	M0	Low	2.19522
TCGA-73-4676	Tumor	10.2817	281	1	MALE	45	Stage II	T2	N1	M0	High	2.25243
TCGA-73-4677	Tumor	7.09223	38	1	MALE	74	NA	T2	N0	M0	Low	NA
TCGA-73-7498	Tumor	6.99076	1189	0	FEMALE	58	Stage I	T1	N0	M0	Low	0.625801
TCGA-73-7499	Tumor	9.84052	1531	1	FEMALE	81	Stage I	T2	N0	M0	High	1.47137
TCGA-73-A9RS	Tumor	10.3803	340	1	MALE	41	Stage II	T3	N0	M0	High	2.1504
TCGA-75-5122	Tumor	9.17724	NA	1	MALE	NA	Stage I	T2	N0	M0	High	NA
TCGA-75-5125	Tumor	10.2566	2027	1	MALE	NA	Stage II	T2	N1	M0	High	NA
TCGA-75-5126	Tumor	9.62026	NA	0	FEMALE	NA	Stage III	T3	N2	M0	High	NA
TCGA-75-5146	Tumor	7.97514	2368	0	MALE	NA	Stage I	T2	N0	M0	Low	NA
TCGA-75-5147	Tumor	10.3198	1333	0	FEMALE	NA	Stage I	T2	N0	M0	High	NA
TCGA-75-6203	Tumor	7.35916	NA	0	FEMALE	NA	Stage III	T2	N2	M0	Low	NA
TCGA-75-6205	Tumor	9.94516	NA	1	FEMALE	NA	Stage I	T2	N0	M0	High	NA
TCGA-75-6206	Tumor	7.11172	2590	0	MALE	NA	Stage I	T2	N0	M0	Low	NA
TCGA-75-6207	Tumor	10.3759	NA	1	MALE	NA	Stage III	T2	N2	M0	High	NA
TCGA-75-6211	Tumor	9.48125	NA	1	FEMALE	NA	Stage I	T2	N0	M0	High	NA
TCGA-75-6212	Tumor	7.71865	1516	1	FEMALE	NA	Stage II	T2	N1	M0	Low	NA
TCGA-75-6214	Tumor	9.65958	1115	1	FEMALE	NA	Stage III	T2	N2	M0	High	NA
TCGA-75-7025	Tumor	8.30612	3305	0	MALE	NA	Stage I	T2	N0	M0	Low	NA
TCGA-75-7027	Tumor	8.87541	3059	0	MALE	NA	Stage I	T2	N0	M0	Low	NA
TCGA-75-7030	Tumor	7.4921	NA	0	MALE	NA	Stage II	T3	N0	M0	Low	NA
TCGA-75-7031	Tumor	8.61541	NA	0	FEMALE	NA	Stage I	T2	N0	M0	Low	NA
TCGA-78-7143	Tumor	9.97505	4961	1	FEMALE	62	Stage I	T2	N0	M0	High	1.11466
TCGA-78-7145	Tumor	10.3241	826	1	FEMALE	52	Stage IV	T4	N1	M1	High	3.94018
TCGA-78-7146	Tumor	10.1943	173	1	FEMALE	71	Stage III	T2	N2	M0	High	4.0635
TCGA-78-7147	Tumor	9.65448	586	1	FEMALE	67	Stage II	T2	N1	M0	High	2.86424
TCGA-78-7148	Tumor	8.80954	626	1	MALE	71	Stage II	T2	N1	M0	Low	2.63826
TCGA-78-7149	Tumor	7.70567	3940	0	MALE	71	Stage III	T4	N0	M0	Low	2.64711
TCGA-78-7150	Tumor	9.78386	666	1	MALE	59	Stage II	T2	N1	M0	High	2.58035
TCGA-78-7152	Tumor	8.27057	1215	1	MALE	65	Stage I	T2	N0	M0	Low	0.871539
TCGA-78-7153	Tumor	7.83707	3635	0	FEMALE	65	Stage I	T2	N0	M0	Low	0.808843
TCGA-78-7154	Tumor	10.1349	593	1	MALE	72	Stage III	T3	N2	M0	High	4.08632
TCGA-78-7155	Tumor	12.0527	1171	1	MALE	68	Stage I	T2	N0	M0	High	1.75301
TCGA-78-7156	Tumor	7.2906	976	1	MALE	62	Stage IV	T4	N1	M1	Low	2.73772
TCGA-78-7158	Tumor	8.1714	179	1	FEMALE	59	Stage III	T4	N2	M0	Low	2.37189
TCGA-78-7159	Tumor	9.30076	1974	0	FEMALE	60	Stage I	T1	NA	M0	High	0.961517
TCGA-78-7160	Tumor	8.58953	697	1	MALE	61	Stage IV	T4	N2	M1	Low	3.37026
TCGA-78-7161	Tumor	8.54631	291	1	FEMALE	69	Stage II	T3	N0	M0	Low	2.44275
TCGA-78-7162	Tumor	7.82477	3169	1	MALE	75	Stage I	T1	N0	M0	Low	0.945592
TCGA-78-7163	Tumor	8.4934	7248	0	MALE	60	Stage I	T2	N0	M0	Low	0.836706
TCGA-78-7166	Tumor	8.94005	258	1	MALE	84	Stage II	T2	N1	M0	Low	3.31487
TCGA-78-7167	Tumor	6.94964	2681	1	MALE	77	Stage IV	T2	N0	M1	Low	3.27361
TCGA-78-7220	Tumor	9.86975	807	1	FEMALE	53	Stage III	T2	N2	M0	High	2.88976
TCGA-78-7535	Tumor	9.05376	949	1	MALE	45	Stage I	T2	N0	M0	Low	0.726683
TCGA-78-7536	Tumor	10.0374	244	1	MALE	69	Stage III	T2	N2	M0	High	3.8319
TCGA-78-7537	Tumor	7.57807	1622	1	MALE	72	Stage I	T2	N0	M0	Low	0.864222
TCGA-78-7539	Tumor	7.8853	791	0	FEMALE	75	Stage II	T2	N0	M0	Low	2.39715
TCGA-78-7540	Tumor	8.46366	1197	1	FEMALE	66	Stage I	T2	N0	M0	Low	0.915387
TCGA-78-7542	Tumor	10.5493	321	1	MALE	56	Stage I	T2	N0	M0	High	1.11902
TCGA-78-7633	Tumor	7.98484	1528	1	MALE	67	Stage I	T2	N0	M0	Low	0.856384
TCGA-78-8640	Tumor	9.82939	7062	0	MALE	59	Stage II	T1	N1	M0	High	2.60066
TCGA-78-8648	Tumor	8.70027	1209	1	FEMALE	58	Stage II	T3	N0	M0	Low	2.10746
TCGA-78-8655	Tumor	8.60691	2360	0	FEMALE	77	Stage I	T1	N0	M0	Low	1.11674
TCGA-78-8660	Tumor	9.66129	321	1	MALE	69	Stage II	T2	N1	M0	High	2.95985
TCGA-78-8662	Tumor	10.4806	3361	1	FEMALE	53	Stage I	T2	N0	M0	High	1.05456
TCGA-80-5607	Tumor	9.32214	NA	0	FEMALE	NA	Stage II	T2	N1	M0	High	NA
TCGA-80-5608	Tumor	8.84778	2832	0	FEMALE	NA	Stage I	T1	N0	M0	Low	NA
TCGA-80-5611	Tumor	10.9051	2595	0	MALE	NA	Stage I	T2	N0	M0	High	NA
TCGA-83-5908	Tumor	10.8799	824	0	FEMALE	59	Stage I	T1	N0	M0	High	1.2422
TCGA-86-6562	Tumor	8.5267	376	1	MALE	52	Stage II	T2	N1	M0	Low	1.86003
TCGA-86-6851	Tumor	9.05405	179	0	FEMALE	73	Stage II	T1	N1	M0	Low	2.84026
TCGA-86-7701	Tumor	9.30638	947	0	MALE	66	Stage IV	T2	N0	M1	High	4.12722
TCGA-86-7711	Tumor	10.6076	1046	1	MALE	70	Stage II	T2	N1	M0	High	3.53932
TCGA-86-7713	Tumor	10.5347	1157	0	MALE	70	Stage II	T2	N0	M0	High	3.49519
TCGA-86-7714	Tumor	8.63057	625	1	FEMALE	61	Stage III	T1	N2	M0	Low	2.64965
TCGA-86-7953	Tumor	10.8803	997	0	FEMALE	69	Stage I	T1	N0	M0	High	1.45538
TCGA-86-7954	Tumor	9.63832	605	0	FEMALE	68	Stage I	T2	N0	M0	High	1.15668
TCGA-86-7955	Tumor	9.34966	1072	0	MALE	62	Stage I	T2	N0	M0	High	1.00084
TCGA-86-8055	Tumor	9.61037	124	1	MALE	79	Stage II	T2	N1	M0	High	3.43733
TCGA-86-8056	Tumor	9.07851	139	0	FEMALE	63	Stage III	T4	N0	M0	High	2.95422
TCGA-86-8073	Tumor	9.02386	740	0	MALE	58	Stage I	T2	N0	M0	Low	0.88817
TCGA-86-8074	Tumor	9.83916	24	0	FEMALE	62	Stage II	T1	N1	M0	High	2.73176
TCGA-86-8075	Tumor	10.1513	694	1	FEMALE	66	Stage I	T2	N0	M0	High	1.22413
TCGA-86-8076	Tumor	8.06709	993	0	MALE	42	Stage I	T1	N0	M0	Low	0.584685
TCGA-86-8279	Tumor	8.6129	949	0	MALE	46	Stage II	T2	N1	M0	Low	1.71677
TCGA-86-8280	Tumor	8.84309	701	0	FEMALE	54	Stage II	T2	N0	M0	Low	2.02739
TCGA-86-8281	Tumor	7.86196	0	0	MALE	75	Stage I	T1	NA	M0	Low	0.951668
TCGA-86-8358	Tumor	11.4762	653	0	MALE	44	Stage I	T2	N0	M0	High	1.08555
TCGA-86-8359	Tumor	9.07695	444	1	MALE	52	Stage III	T3	N2	M0	Low	2.48137
TCGA-86-8585	Tumor	8.79273	353	0	MALE	57	Stage I	T2	N0	M0	Low	0.840103
TCGA-86-8668	Tumor	8.63604	423	0	FEMALE	61	Stage I	T1	N0	M0	Low	0.871199
TCGA-86-8669	Tumor	8.00027	938	0	MALE	64	Stage I	T1	N0	M0	Low	0.818832
TCGA-86-8671	Tumor	8.52465	839	0	FEMALE	72	Stage II	T2	N1	M0	Low	2.55204
TCGA-86-8672	Tumor	9.34385	19	1	MALE	59	Stage II	T3	N0	M0	High	2.39204
TCGA-86-8673	Tumor	9.37579	862	0	MALE	61	Stage I	T2	N0	M0	High	0.989566
TCGA-86-8674	Tumor	7.96306	806	0	MALE	50	Stage II	T2	N1	M0	Low	1.63536
TCGA-86-A456	Tumor	8.08122	896	0	FEMALE	78	Stage I	T1	N0	M0	Low	1.03636
TCGA-86-A4D0	Tumor	10.3385	116	1	MALE	48	Stage II	T2	N0	M0	High	2.38522
TCGA-86-A4JF	Tumor	9.67683	737	1	MALE	56	Stage II	T3	N0	M0	High	2.41572
TCGA-86-A4P7	Tumor	9.10483	415	0	FEMALE	63	Stage I	T2	N0	M0	High	0.974835
TCGA-86-A4P8	Tumor	6.9728	805	0	FEMALE	59	Stage III	T1	N2	NA	Low	1.92952
TCGA-91-6828	Tumor	8.63011	323	0	MALE	70	Stage I	T1	N0	M0	Low	1.00359
TCGA-91-6829	Tumor	9.66542	1258	1	MALE	78	Stage I	T2	N0	NA	High	1.36144
TCGA-91-6830	Tumor	9.02489	60	0	FEMALE	65	Stage II	T1	N1	NA	Low	2.48982
TCGA-91-6831	Tumor	10.2486	310	0	MALE	66	Stage I	T2	N0	NA	High	1.24482
TCGA-91-6835	Tumor	9.42663	79	0	FEMALE	81	Stage I	T1	N0	M0	High	1.37014
TCGA-91-6836	Tumor	11.1855	417	0	FEMALE	52	Stage I	T2	N0	NA	High	1.17197
TCGA-91-6840	Tumor	10.3811	372	0	FEMALE	59	Stage I	T1	N0	M0	High	1.13995
TCGA-91-6847	Tumor	10.4967	842	0	FEMALE	62	Stage I	T2	N0	NA	High	1.21942
TCGA-91-6848	Tumor	11.0198	224	0	MALE	59	Stage III	T2	N2	NA	High	3.87373
TCGA-91-6849	Tumor	7.33552	35	0	FEMALE	75	Stage III	T2	N2	NA	Low	2.64601
TCGA-91-7771	Tumor	8.16165	492	0	MALE	62	Stage II	T3	N0	NA	Low	2.04634
TCGA-91-8496	Tumor	7.94198	505	0	FEMALE	63	Stage I	T2	NA	NA	Low	0.79792
TCGA-91-8497	Tumor	7.6942	434	1	FEMALE	75	Stage I	T1	N0	NA	Low	0.924567
TCGA-91-8499	Tumor	9.77058	36	0	FEMALE	76	Stage I	T1	N0	NA	High	1.34311
TCGA-91-A4BC	Tumor	8.66201	44	0	MALE	59	Stage II	T2	N0	NA	Low	2.12703
TCGA-91-A4BD	Tumor	7.4123	603	0	MALE	78	Stage II	T1	N1	NA	Low	2.31711
TCGA-93-7347	Tumor	8.21117	683	0	FEMALE	76	Stage I	T1	N0	NA	Low	1.02679
TCGA-93-7348	Tumor	8.95017	531	0	FEMALE	75	Stage I	T1	N0	NA	Low	1.14782
TCGA-93-8067	Tumor	9.74288	186	0	MALE	77	Stage I	T2	N0	NA	High	1.35805
TCGA-93-A4JO	Tumor	8.44032	33	1	MALE	70	Stage I	T1	N0	NA	Low	0.971321
TCGA-93-A4JP	Tumor	9.05788	578	0	MALE	64	Stage IV	NA	NA	M1	Low	3.83107
TCGA-95-7039	Tumor	8.88104	1272	0	FEMALE	54	Stage II	T3	N0	NA	Low	2.04068
TCGA-95-7043	Tumor	9.50136	503	1	FEMALE	63	Stage I	T1	N0	NA	High	1.04373
TCGA-95-7562	Tumor	10.5025	87	1	MALE	71	Stage II	T2	N1	M0	High	3.53135
TCGA-95-7567	Tumor	9.30715	568	0	MALE	61	Stage II	T2	N1	M0	High	2.45344
TCGA-95-7944	Tumor	10.5903	377	0	MALE	71	Stage I	T1	N0	M0	High	1.42902
TCGA-95-7947	Tumor	10.7079	477	0	MALE	67	Stage I	T1	N0	M0	High	1.36878
TCGA-95-7948	Tumor	8.17953	476	0	FEMALE	42	Stage I	T2	N0	M0	Low	0.596117
TCGA-95-8494	Tumor	9.62512	84	0	MALE	67	Stage II	T2	N1	M0	High	2.84979
TCGA-95-A4VK	Tumor	9.35981	651	0	FEMALE	74	Stage III	T2	N2	M0	High	3.69077
TCGA-95-A4VN	Tumor	10.0035	553	0	FEMALE	62	Stage II	T2	N1	M0	High	2.81017
TCGA-97-7547	Tumor	8.4484	1965	0	FEMALE	67	Stage I	T2	N0	NA	Low	0.927554
TCGA-97-7552	Tumor	8.66784	1932	0	MALE	70	Stage I	T2	N0	NA	Low	1.01014
TCGA-97-7553	Tumor	9.13265	1870	0	FEMALE	58	Stage I	T1	N0	NA	High	0.904967
TCGA-97-7554	Tumor	9.05482	775	0	FEMALE	83	Stage III	T2	N2	M0	Low	4.03822
TCGA-97-7937	Tumor	8.89914	564	0	MALE	65	Stage I	T2	N0	NA	Low	0.971178
TCGA-97-7938	Tumor	8.06285	18	1	FEMALE	76	Stage I	T1	N0	NA	Low	1.00089
TCGA-97-8171	Tumor	8.24077	568	0	MALE	81	Stage IV	T2	N2	M1	Low	4.35609
TCGA-97-8174	Tumor	7.93678	164	1	MALE	67	Stage II	T2	N0	M0	Low	2.13078
TCGA-97-8175	Tumor	9.01437	551	0	FEMALE	55	Stage I	T2	N0	M0	Low	0.845587
TCGA-97-8177	Tumor	7.71896	499	0	FEMALE	59	Stage I	T2	N0	M0	Low	0.720734
TCGA-97-8552	Tumor	7.90567	626	0	FEMALE	55	Stage I	T1	N0	NA	Low	0.698612
TCGA-97-A4LX	Tumor	8.97871	614	0	MALE	81	Stage I	T2	N0	M0	Low	1.26843
TCGA-97-A4M0	Tumor	8.58048	652	0	FEMALE	60	Stage I	T2	N0	M0	Low	0.849349
TCGA-97-A4M1	Tumor	7.80389	601	0	FEMALE	52	Stage I	T1	N0	M0	Low	0.65463
TCGA-97-A4M2	Tumor	7.75535	624	0	MALE	66	Stage I	T1	N0	M0	Low	0.810267
TCGA-97-A4M3	Tumor	8.041	540	0	FEMALE	69	Stage I	T1	N0	M0	Low	0.892526
TCGA-97-A4M5	Tumor	8.26191	634	0	MALE	83	Stage I	T1	N0	M0	Low	1.15719
TCGA-97-A4M6	Tumor	8.65868	568	0	FEMALE	45	Stage I	T1	N0	M0	Low	0.678885
TCGA-97-A4M7	Tumor	8.58661	629	0	MALE	74	Stage I	T1	N0	M0	Low	1.06123
TCGA-99-7458	Tumor	8.39634	747	0	FEMALE	74	Stage III	T4	N0	M0	Low	3.12649
TCGA-99-8025	Tumor	8.70677	1060	0	FEMALE	72	Stage III	T3	N2	M0	Low	3.19538
TCGA-99-8028	Tumor	7.7173	1118	0	FEMALE	50	Stage I	T1	N0	M0	Low	0.624839
TCGA-99-8032	Tumor	8.4671	44	0	MALE	61	Stage I	T1	N0	M0	Low	0.846218
TCGA-99-8033	Tumor	9.53944	656	1	FEMALE	74	Stage IV	NA	NA	M1	High	4.87637
TCGA-99-AA5R	Tumor	7.56044	658	0	FEMALE	70	Stage I	T1	N0	M0	Low	0.834746
TCGA-J2-8192	Tumor	8.3066	739	0	FEMALE	65	Stage II	T2	N1	NA	Low	2.20012
TCGA-J2-8194	Tumor	7.5385	724	0	FEMALE	69	Stage II	T3	N0	NA	Low	2.05354
TCGA-J2-A4AD	Tumor	9.82557	550	1	FEMALE	61	Stage I	T1	N0	NA	High	1.06926
TCGA-J2-A4AE	Tumor	8.50709	1079	0	FEMALE	77	Stage I	T1	N0	NA	Low	1.09771
TCGA-J2-A4AG	Tumor	8.19484	988	0	FEMALE	66	Stage I	T1	N0	NA	Low	0.873975
TCGA-L4-A4E5	Tumor	10.2383	578	0	FEMALE	48	Stage I	T1	N0	M0	High	0.934481
TCGA-L4-A4E6	Tumor	7.37189	435	0	MALE	67	Stage I	T1	N0	M0	Low	0.770593
TCGA-L9-A443	Tumor	7.63565	193	1	FEMALE	63	Stage I	T1	N0	NA	Low	0.756917
TCGA-L9-A444	Tumor	8.42072	307	0	FEMALE	60	Stage I	T1	N0	NA	Low	0.826299
TCGA-L9-A50W	Tumor	8.44761	442	1	MALE	75	Stage II	T1	N1	NA	Low	2.6409
TCGA-L9-A5IP	Tumor	9.10181	58	1	FEMALE	40	Stage IV	T3	N2	M1	High	2.63988
TCGA-L9-A743	Tumor	8.45259	664	0	MALE	56	Stage II	T2	N1	M0	Low	1.95651
TCGA-L9-A7SV	Tumor	9.58189	565	0	MALE	69	Stage II	T2	N1	M0	High	2.91966
TCGA-L9-A8F4	Tumor	9.07334	476	0	FEMALE	64	Stage I	T2	N0	NA	Low	0.985036
TCGA-MN-A4N1	Tumor	9.51571	827	0	MALE	60	Stage II	T2	N1	M0	High	2.50322
TCGA-MN-A4N4	Tumor	8.83649	1175	0	MALE	57	Stage I	T1	N0	M0	Low	0.846459
TCGA-MN-A4N5	Tumor	9.67802	84	0	MALE	63	Stage I	T1	N0	M0	High	1.07597
TCGA-MP-A4SV	Tumor	9.67534	2620	1	MALE	67	Stage I	T2	N0	M0	High	1.14579
TCGA-MP-A4SW	Tumor	9.60123	1778	1	MALE	53	Stage II	T2	N1	M0	High	2.27386
TCGA-MP-A4SY	Tumor	8.5727	1501	1	MALE	61	Stage II	T2	N1	M0	Low	2.16195
TCGA-MP-A4T4	Tumor	9.50379	2617	1	FEMALE	68	Stage II	T2	N1	M0	High	2.8354
TCGA-MP-A4T6	Tumor	8.61259	1790	1	FEMALE	76	Stage III	T1	N2	NA	Low	3.34952
TCGA-MP-A4T7	Tumor	8.75894	167	1	FEMALE	75	Stage IV	T2	N0	M1	Low	4.33109
TCGA-MP-A4T8	Tumor	8.93994	161	1	MALE	68	Stage III	T2	N2	M0	Low	3.12219
TCGA-MP-A4T9	Tumor	8.72644	1265	1	FEMALE	54	Stage III	T2	N2	NA	Low	2.41117
TCGA-MP-A4TA	Tumor	9.86448	950	1	FEMALE	75	Stage I	T1	N0	M0	High	1.34356
TCGA-MP-A4TC	Tumor	9.81254	74	1	MALE	77	Stage III	T1	N2	M0	High	4.18413
TCGA-MP-A4TD	Tumor	7.92035	307	1	MALE	71	Stage III	T2	N2	M0	Low	2.74681
TCGA-MP-A4TE	Tumor	8.42652	896	1	MALE	56	Stage II	T2	N0	NA	Low	1.94774
TCGA-MP-A4TF	Tumor	8.86663	336	1	FEMALE	58	Stage II	T2	N0	M0	Low	2.16871
TCGA-MP-A4TH	Tumor	7.6712	741	0	FEMALE	70	Stage I	T1	N0	M0	Low	0.850822
TCGA-MP-A4TI	Tumor	9.76255	429	1	MALE	72	Stage II	T2	N1	M0	High	3.15843
TCGA-MP-A4TK	Tumor	8.84303	582	1	FEMALE	56	Stage II	T2	N1	NA	Low	2.09259
TCGA-MP-A5C7	Tumor	8.23783	2248	0	FEMALE	76	Stage I	T2	N0	M0	Low	1.03151
TCGA-NJ-A4YF	Tumor	8.50428	2161	0	FEMALE	50	Stage I	T1	N0	M0	Low	0.715529
TCGA-NJ-A4YG	Tumor	7.82686	2261	0	MALE	65	Stage I	T2	N0	M0	Low	0.807423
TCGA-NJ-A4YP	Tumor	8.91823	50	0	MALE	52	Stage I	T2	N0	M0	Low	0.793121
TCGA-NJ-A4YQ	Tumor	8.86824	1432	0	FEMALE	69	Stage I	T1	N0	M0	Low	1.02918
TCGA-NJ-A55R	Tumor	8.37135	603	0	MALE	67	Stage I	T1	N0	NA	Low	0.915328
TCGA-NJ-A7XG	Tumor	6.90793	617	0	MALE	49	Stage III	T4	N1	M0	Low	1.62869
TCGA-O1-A52J	Tumor	8.10484	1798	1	FEMALE	74	Stage I	T1	N0	NA	Low	0.976731
TCGA-S2-AA1A	Tumor	7.68478	513	0	FEMALE	68	Stage I	T1	N0	M0	Low	0.826233
